# Supplementary material for: Rational Construction of Nano-Scaled FeOOH/NiFe-LDH for Efficient Water Splitting
Source: Nanomaterials (Basel). 2025 Jun 18;15(12):949. doi: 10.3390/nano15120949 (PMC12195736; doi:10.3390/nano15120949)
Supplement: Supplementary file 1 [file nanomaterials-15-00949-s001.zip]

Archive with 1 entries (1 files):
- nanomaterials-3675255-supplementary.pdf
